# Supplementary material for: Development of a novel medium throughput flow-cytometry based micro-neutralisation test for SARS-CoV-2 with applications in clinical vaccine trials and antibody screening
Source: PLoS One. 2023 Nov 30;18(11):e0294262. doi: 10.1371/journal.pone.0294262 (PMC10688860; doi:10.1371/journal.pone.0294262)
Supplement: S1 Table — (XLSX) [file pone.0294262.s002.xlsx]

## Sheet: WT-B Sequence
Sample	seq_name_next	clade	Nextclade_pango	qc.overallScore	qc.overallStatus	totalSubstitutions	totalDeletions	totalInsertions	totalFrameShifts	totalAminoacidSubstitutions	totalAminoacidDeletions	totalAminoacidInsertions	totalMissing	totalNonACGTNs	totalPcrPrimerChanges	substitutions	deletions	insertions	privateNucMutations.reversionSubstitutions	privateNucMutations.labeledSubstitutions	privateNucMutations.unlabeledSubstitutions	privateNucMutations.totalReversionSubstitutions	privateNucMutations.totalLabeledSubstitutions	privateNucMutations.totalUnlabeledSubstitutions	privateNucMutations.totalPrivateSubstitutions	frameShifts	aaSubstitutions	aaDeletions	aaInsertions	missing	nonACGTNs	pcrPrimerChanges	alignmentScore	alignmentStart	alignmentEnd	qc.missingData.missingDataThreshold	qc.missingData.score	qc.missingData.status	qc.missingData.totalMissing	qc.mixedSites.mixedSitesThreshold	qc.mixedSites.score	qc.mixedSites.status	qc.mixedSites.totalMixedSites	qc.privateMutations.cutoff	qc.privateMutations.excess	qc.privateMutations.score	qc.privateMutations.status	qc.privateMutations.total	qc.snpClusters.clusteredSNPs
EB - 111	barcode36	19A	B	0	good	4	0	0	0	3	0	0	126	0	0	A2269T,G11083T,T21784G,G26144T					A2269T,T21784G	0	0	2	2		ORF1a:L3606F,ORF3a:G251V,S:N74K			1-50,29828-29903			89693	0	29903	3000	0	good	126	10	0	good	0	24	-6	0	good	2
[truncated: 34 more columns]
